# Supplementary material for: Genome-Wide Identification of Arachis hypogaea LEC1s, FUS3s, and WRIs and Co-Overexpression of AhLEC1b, AhFUS3b, AhWRI1a and AhWRI1d Increased Oil Content in Arabidopsis Seeds
Source: Plants (Basel). 2025 Sep 19;14(18):2910. doi: 10.3390/plants14182910 (PMC12473564; doi:10.3390/plants14182910)
Supplement: Supplementary file 1 [file plants-14-02910-s001.zip]

Archive with 2 entries (2 files):
- Supplementary Figures and legends.docx
- Table S1-S18.xlsx
